# Supplementary material for: Parasitemia and antibody response to benznidazole treatment in a cohort of patients with chronic Chagas disease
Source: Front Parasitol. 2023 Sep 5;2:1235925. doi: 10.3389/fpara.2023.1235925 (PMC11731785; doi:10.3389/fpara.2023.1235925)
Supplement: Supplementary file 1 [file DataSheet_1.csv]

studyid	age	sex	race	literacy	status_cardiac	status_ecg_nonspec	status_gastro	status_ind	status_megaColon	status_megaOeso	status_mixt	sero_3yr	sero_12m	sero_6m	sero_2m	sero_0d	sero_base	PCR_pre	PCR_d0	PCR_d60	PCR_m6	PCR_m12	PCR_m36
1	57	feminino	[__] Branca	SIM	0	1	0	1	0	0	0	6.4	10.03	9.12	10.96	10.79	11.19		1	0	1	1	0
2	45	feminino	[__] Branca	SIM	1	0	0	0	0	0	0							0	1	1	0	0	0
3	39	feminino	[__] Preta	SIM	0	1	0	1	0	0	0							1	1	1	1	0	0
4	48	masculino	[__] Parda	NAO	1	0	0	0	0	0	0							0		1	0	0	0
5	56	feminino	[__] Branca	SIM	0	0	0	1	0	0	0
6	57	masculino	[__] Branca	SIM	1	0	1	0	0	1	1	7.71		10.16	10.61		11.11	0	0	0	0	1	0
7	35	masculino	[__] Parda	SIM	0	0	0	1	0	0	0							1	0	1	1	0	0
8	43	masculino	[__] Preta	NAO	1	0	0	0	0	0	0							1	0	0	0	0	1
9	50	feminino	[__] Branca	SIM	0	0	0	1	0	0	0
10	60	feminino	[__] Branca	SIM	0	0	0	1	0	0	0
11	48	masculino	[__] Branca	SIM	1	0	0	0	0	0	0							1	0	0	0	0	0
12	59	masculino	[__] Parda	SIM	1	0	0	0	0	0	0							0	0	0	0	0	0
13	44	masculino	[__] Preta	SIM	0	1	0	1	0	0	0	4.17	4.73		5.61	5.56	5.67	1	1	1	1	0	0
14	54	masculino	[__] Branca	SIM	1	0	0	0	0	0	0		9.62	10.31	12.02	13.11	10.95	1	0	0	0	1
15	43	feminino	[__] Parda	NAO	0	0	0	1	0	0	0	8.12	9.85	10.37	12.21	11.15	11.37	1	1	0	0	0	0
16	52	feminino	[__] Parda	SIM	0	1	0	1	0	0	0	4.54	5.81	6.98	7.58	8.4	8.34	1	1	0	0	0	0
17	42	masculino	[__] Parda	SIM	0	1	1	0	0	1	0	5.91	7.52	7.9	8.95	8.81	8.77	1	1	0	0	0	0
18	59	masculino	[__] Branca	SIM	1	0	0	0	0	0	0	5.31	6.58	6.62	6.81	6.95	6.87	0	0	0	1	0	0
19	46	masculino	[__] Parda	SIM	0	1	0	0	0	0	0	2.56	3.29	3.94	4.37	5	4.91	1	1	0	0	0	0
20	51	masculino	[__] Parda	SIM	0	1	0	1	0	0	0	8	7.21	7.23	11.52	7.76	8.02	1	1	0	1	0	1
21	60	masculino	[__] Parda	SIM	0	0	0	1	0	0	0	12.28	12.32	13.6	13.88	14.9	16.2	1	1	0	0	0	0
22	42	feminino	[__] Parda	SIM	1	0	0	0	0	0	0	9.67	12.55	13.31	13.02	14.59	13.55	0	0	0	1	0	1
23	50	feminino	[__] Preta	SIM	0	0	1	0	1	0	0	9.45	11.22	10.55	11.82	12.03	12.35	0	0	0	1	0	0
24	56	masculino	[__] Parda	NAO	0	0	1	0	0	1	0		9.33	9.39	10.78	11.98	11.24	0	0	0	0	1
25	59	masculino	[__] Parda	SIM	0	0	0	1	0	0	0
26	61	masculino	[__] Parda	SIM	1	0	0	0	0	0	0	5.86	7.03	7.23	8.51	9.88	9.01	1	1	0	0	0	0
27	38	feminino	[__] Parda	SIM	0	1	0	0	0	0	0	8.11	10	10.3	10.44	11.07	10.72	1	1	0	0	1	0
28	44	masculino	[__] Parda	SIM	1	0	1	0	0	1	1	7.24	9.84	10.38	7.07	11.17	11.7	1	0	0	0	0	0
29	57	feminino	[__] Parda	SIM	0	0	0	1	0	0	0
30	56	masculino	[__] Preta	SIM	1	0	0	0	0	0	0	5.65	6.8		7.26	8.22	7.71	0	1	0	0	1	0
31	56	feminino	[__] IndÃ­gena	SIM	0	0	0	1	0	0	0
33	60	masculino	[__] Preta	SIM	0	0	1	0	0	1	0	8.6	10.29	11.08	12.08	12.75	12.04	0	1	0	0	1	0
34	66	masculino	[__] Parda	SIM	1	0	0	0	0	0	0							1	1	0	0	1	1
36	46	masculino	[__] Parda	SIM	0	0	0	1	0	0	0	6.29	7.91	8.61	8.35	9.95	9.91	1	0	0	0	1	0
37	54	feminino	[__] Parda	SIM	0	1	1	0	0	1	0	5.31	8.41	8.72	9.35	9.68	9.7	1	1	0	0	1	0
38	59	feminino	[__] Preta	NAO	1	0	0	0	0	0	0	8.25	10.61	10.96	11.9	12.81	12.81	0	1	0	0	1	0
39	48	masculino	[__] Branca	SIM	1	0	0	0	0	0	0			8.37	8.88	9.61	9.05	1	1	0	0
42	45	masculino	[__] Parda	SIM	0	1	0	0	0	0	0
43	59	feminino	[__] Branca	SIM	0	1	0	0	0	0	0	13.6	15.29	15.46	16.74	16.92	16.71	1	1	0	0	1	0
44	58	masculino	[__] Parda	NAO	0	1	1	0	0	1	0	6.8	8.07	8.33	8.59	9.5	8.95	0	0	0	1	1	0
45	49	feminino	[__] Preta	SIM	0	0	0	1	0	0	0	11.58	17.05	17.63	18.38	19.71	19.43	1	1	0	0	1	0
46	49	feminino	[__] Parda	SIM	1	0	1	0	0	1	1	6.06	6.9	8.1	8.42	8.17	8.34	0	1	0	1	1	0
47	53	feminino	[__] Parda	SIM	1	0	0	0	0	0	0	7	10.11	10.54	10.89	12.45	12.3	1	1	0	0	1	0
48	59	masculino	[__] Parda	SIM	1	0	1	0	0	1	1	7.31		9.85	10	10.45	10.14	1	1	0	0		0
49	48	feminino	[__] Parda	SIM	0	1	1	0	0	1	0	4.09	6.36	6.12	6.19	6.46	6.18	0	0	0	1	1	0
50	52	masculino	[__] Parda	SIM	0	0	0	1	0	0	0	6.97	8.51	8.59	8.8	9.65	9.67	1	1	0	0	1	0
51	56	masculino	[__] Branca	SIM	0	0	0	1	0	0	0	13.49	16.49	17.88	16.93	19.21	18.73	0	0	0	0	1	0
52	47	masculino	[__] Parda	NAO	0	0	0	1	0	0	0	7.21	8.23	8.77	8.9	9.48	9.38	0	1	0	0	1	0
53	47	masculino	[__] Parda	SIM	1	0	1	0	0	1	1	2.22	2.71	2.38	2.49	2.58	2.65	0	0	0	0	1	0
54	61	masculino	[__] Parda	SIM	1	0	1	0	0	1	1	5.4	7.73	7.82	8.98	9.07	9.04	1	1	0	0	1	0
55	58	feminino	[__] Parda	NAO	0	0	1	0	0	1	0	5.87	8.21	8.87	10.38	11.17	11.12	1	1	0	0	1	0
56	63	feminino	[__] Parda	SIM	0	0	0	1	0	0	0
58	65	masculino	[__] Preta	SIM	1	0	1	0	0	1	1	10.46		11.68	11.88	12.42	12.11	0	0	0	0	1	0
61	57	masculino	[__] Parda	SIM	0	1	1	0	0	1	0	5	6.74	6.9	7.4	7.75	7.42	1	1	1	1	1	0
62	43	feminino	[__] Parda	SIM	0	0	1	0	1	0	0
64	46	feminino	[__] Branca	SIM	0	0	0	1	0	0	0
66	54	feminino	[__] Branca	SIM	0	0	0	1	0	0	0	7.1	9.71	11	11.32	11.4	11.1	1	0	1	0	1	0
67	60	feminino	[__] Parda	SIM	0	0	0	1	0	0	0		11.1	11.71	11.17	13.46	14.86	1	1	0	0	1
68	64	masculino	[__] Branca	NAO	0	1	0	0	0	0	0	9.87	10.66	10.4	11.2	12.12	12.21	1	0	0	0	1	1
69	58	feminino	[__] Branca	SIM	0	0	0	1	0	0	0
70	46	masculino	[__] Branca	SIM	0	0	1	0	0	1	0
71	53	masculino	[__] Parda	SIM	0	0	1	0	0	1	0	12.44	16.31	15.7	15.94	18.41	16.49	1	0	1	0	0	0
72	56	masculino	[__] Branca	SIM	0	0	1	0	0	1	0	7.48	9.3	9.36	9.5	10.38	11.64	0	0	0	0	1	0
73	48	masculino	[__] Preta	SIM	0	0	0	1	0	0	0		8.27	8.11	8.08	9.01	9.26	0	0	0	0	0
74	39	masculino	[__] Parda	SIM	1	0	0	0	0	0	0	7.25	9.38	9.93	10.49	11.78	11.43	0	0	0	0	1	0
76	58	masculino	[__] Parda	SIM	0	0	0	1	0	0	0	4.22	6.06	6.35	7.13	7.71	7.53	0	0	0	0	1	0
77	54	masculino	[__] Parda	SIM	1	0	0	0	0	0	0	8.08	10.09	9.86	10.16	10.51	10.41	0	0	0	0	1	0
78	65	feminino	[__] Branca	SIM	1	0	0	0	0	0	0		7.78	8.27	8.74	9.01	8.49	1	1	0	0	1
80	62	feminino	[__] Parda	SIM	1	0	1	0	0	1	1	5.65	6.03	6.47	6.83	7.48	7.14	1	1	0	0	1	1
81	60	masculino	[__] Branca	SIM	1	0	0	0	0	0	0		2.92	3.32	3.68	3.97	3.64	0	0	1	0	1
82	56	masculino	[__] Parda	SIM	0	0	0	1	0	0	0	8.22	10.64	10.07	11.19	10.5	11.18	1	1	1	1	1	1
83	44	masculino	[__] Parda	SIM	0	0	0	1	0	0	0		14.13	14.28	13.77	14.25	14.01	1	1	0	1	0
84	48	masculino	[__] Parda	SIM	1	0	0	0	0	0	0	4.32	6.2	6.62	7.11	7.87		1	1	0	1	1	0
85	62	feminino	[__] Parda	SIM	1	0	0	0	0	0	0	8.45	9.25	9.27	9.46	10.17	10.29	1	0	0	1	1	1
86	64	masculino	[__] Branca	SIM	0	0	1	0	0	1	0
87	54	masculino	[__] Parda	SIM	1	0	1	0	1	0	1	7	9.07	8.89	9.65	10.2	10.29	1	1	0	1	0	0
91	44	masculino	[__] Parda	SIM	0	0	0	1	0	0	0
92	49	masculino	[__] Preta	SIM	1	0	0	0	0	0	0	6.84	8.66	9.77	10.6	9.84		1	1	0	0	1	0
93	47	feminino	[__] Parda	SIM	0	1	0	1	0	0	0	7.75	9.94	10.82	11.61	13.85	12.44	0	0	1	0	1	0
94	45	feminino	[__] Parda	SIM	0	0	0	1	0	0	0
95	49	masculino	[__] Parda	SIM	0	0	1	0	1	1	0			8.27	9.11	9.55	9.5	1	1	0	1	0
96	46	feminino	[__] Branca	SIM	1	0	0	0	0	0	0	5.29	10.49	5.76	6.02	7.09	6.19	1	1	0	0	1	1
97	58	masculino	[__] Branca	SIM	0	0	0	1	0	0	0	6.39	8.29	8.5	9.19	10.1	9.55	1	0	0	1	0	0
98	47	feminino	[__] Branca	SIM	0	0	1	0	0	0	0	6.32	7.98	8.11	9.19	8.81	8.92	0	0	0	1	1	0
99	44	feminino	[__] Parda	SIM	0	0	0	1	0	0	0	8.8	10.73		11.41	11.13	11.32	0	1	0	1	0	0
100	47	feminino	[__] Parda	SIM	0	0	1	0	1	1	0	10.54	7.11	10.41	11.47	11.52	11.5	0	0	0	1	0	0
102	35	masculino	[__] Parda	SIM	0	0	1	0	0	1	0		5.53	7.98		10.29	10.29	0	0	1	1	1
103	55	feminino	[__] Branca	SIM	0	1	0	1	0	0	0	1.27	1.63	1.57	1.53	1.88	1.66	0	0	0	1	0	0
105	62	feminino	[__] Parda	SIM	0	0	0	1	0	0	0	7.57		10.06	10.68	11.53	11.04	1	1	1	1		0
106	62	feminino	[__] Parda	SIM	0	1	0	1	0	0	0	5.49	5.44	6.55	7.3	8.01	9.66	0	1	0	1	0	0
107	58	feminino	[__] Parda	SIM	1	0	0	0	0	0	0	7.75	9.5	10.48	11.12		11.34	0	0	0	1	0	0
109	52	feminino	[__] Branca	SIM	0	0	1	0	0	0	0	8.86	12.6	12.9	14.03	14.17	13.32	0	0	1	1	0	0
111	44	masculino	[__] Branca	SIM	0	0	0	1	0	0	0		9.53	9.39	11.14	12.57		0	1	1	1	1	0
112	63	masculino	[__] Parda	SIM	0	0	0	1	0	0	0	9.88	12.57	12.17	12.81	13.39	12.09	0	1	0	1	1	0
113	65	masculino	[__] Branca	SIM	0	0	0	0	0	0	0	11.62	12.66	13	12.9	13.32	12.92	1	1	0	1	1	0
114	37	masculino	[__] Parda	SIM	1	0	0	0	0	0	0	2.09	2.66	2.9	3.19	3.08	6.63	0	0	1	1	0	0
115	43	masculino	[__] Preta	NAO	0	0	0	0	0	0	0	3.96	5.4	5.59	7.25	6.88	3.37	0	0	1	1	0	0
116	61	masculino	[__] Branca	SIM	1	0	1	0	1	0	1		8.91	9.21	9.68	10.41	10.26	0	1	0	1	0	0
117	50	masculino	[__] Branca	SIM	0	0	0	1	0	0	0		7.24	9.41	8.02	9.09	8.77	0	0	0	1	1
118	56	feminino	[__] Parda	SIM	0	1	1	0	1	0	0	6.08	7.42		7.86	8.78		1	1	1		0	0
120	61	feminino	[__] Preta	SIM	0	0	1	0	1	0	0	7.66	8.48	8.71							1	0	0
121	40	feminino	[__] Branca	SIM	1	0	1	0	1	0	1	7.53	10.1	10.93	11.49	12.66	12.4	0	0	1	1	0	0
