# Supplementary material for: Parasitemia and antibody response to benznidazole treatment in a cohort of patients with chronic Chagas disease
Source: Front Parasitol. 2023 Sep 5;2:1235925. doi: 10.3389/fpara.2023.1235925 (PMC11731785; doi:10.3389/fpara.2023.1235925)
Supplement: Supplementary file 2 [file DataSheet_2.csv]

variable_id	item_text	non_na_count	missing_count	n	min	max	mean
studyid	Study Id	102	0	102	1	121	58.4901960784314
age	age	102	0	102	35	66	52.3529411764706
sex	sex	102	0	102	1	2	1.56862745098039
race	race	102	0	102	1	4	2.50980392156863
literacy	Literacy	102	0	102	1	2	1.90196078431373
status_cardiac	cardiac form	102	0	102	0	1	0.343137254901961
status_ecg_nonspec	non cardiac form	102	0	102	0	1	0.186274509803921
status_gastro	digestive form	102	0	102	0	1	0.313725490196079
status_ind	indeterminate form	102	0	102	0	1	0.382352941176471
status_megaColon	Megacolon status	102	0	102	0	1	0.088235294117647
status_megaOeso	Megaesophagus status	102	0	102	0	1	0.225490196078431
status_mixt	Cardiac, digestive (mixed form)	102	0	102	0	1	0.107843137254902
sero_3yr	T36M serology	66	36	66	1.27	13.6	7.18575757575758
sero_12m	T12M serology	73	29	73	1.63	17.05	8.80986301369863
sero_6m	T6M serology	75	27	75	1.57	17.88	9.282
sero_2m	T60d serology	77	25	77	1.53	18.38	9.76584415584416
sero_0d	T0d serology	76	26	76	1.88	19.71	10.3597368421053
sero_base	T-30d serology	74	28	74	1.66	19.43	10.25
PCR_pre	T-30d PCR	85	17	85	0	1	0.529411764705882
PCR_d0	T0d PCR binary	85	17	85	0	1	0.541176470588235
PCR_d60	T60d PCR binary	86	16	86	0	1	0.22093023255814
PCR_m6	T6M PCR binary	86	16	86	0	1	0.430232558139535
PCR_m12	T12M PCR binary	84	18	84	0	1	0.55952380952381
PCR_m36	T36M PCR binary	76	26	76	0	1	0.118421052631579
